# Supplementary material for: Peptide-Bound Methionine Sulfoxide (MetO) Levels and MsrB2 Abundance Are Differentially Regulated during the Desiccation Phase in Contrasted Acer Seeds
Source: Antioxidants (Basel). 2020 May 7;9(5):391. doi: 10.3390/antiox9050391 (PMC7278694; doi:10.3390/antiox9050391)
Supplement: Supplementary file 1 [file antioxidants-09-00391-s001.zip]

Archive with 3 entries (3 files):
- Figure S2.pdf
- Table S1.pdf
- Figure S1.pdf
